# Supplementary material for: The Influence of Work Environment Factors on the Ocular Surface in a One-Year Follow-Up Prospective Clinical Study
Source: Diagnostics (Basel). 2021 Feb 25;11(3):392. doi: 10.3390/diagnostics11030392 (PMC7996489; doi:10.3390/diagnostics11030392)
Supplement: Supplementary file 1 [file diagnostics-11-00392-s001.zip]

Archive with 1 entries (1 files):
- diagnostics-1081000-supplementary.pdf
